# Supplementary material for: Characterization of Caleosin Genes in Carica papaya and Insights into Lineage-Specific Family Evolution in Brassicales
Source: Plants (Basel). 2025 Oct 29;14(21):3296. doi: 10.3390/plants14213296 (PMC12610490; doi:10.3390/plants14213296)
Supplement: Supplementary file 1 [file plants-14-03296-s001.zip › Table S1.xlsx]

## Sheet: Sheet1
Table S1. Percent similarity within and between CpCLOs and AtCLOs.
Percent similarity	CpCLO1	CpCLO2	CpCLO3	CpCLO4	CpCLO5	AtCLO1	AtCLO2	AtCLO3	AtCLO4	AtCLO5	AtCLO6	AtCLO7	AtCLO8
CpCLO1	100
CpCLO2	49.8	100
CpCLO3	47.22	72.46	100
CpCLO4	49	68.37	74.41	100
CpCLO5	46.46	72.38	74.76	73.64	100
AtCLO1	84.21	50.61	48.03	47.67	48.59	100
AtCLO2	83.33	47.64	47.04	47.86	48	87.76	100
AtCLO3	76.86	52.72	48.57	49.8	51.44	72.47	72.65	100
AtCLO4	47.15	71.22	74.04	70.33	71.43	47.35	42.8	50.62	100
AtCLO5	51.81	56.17	56.1	68.64	63.14	48.25	49.4	50	68.49	100
AtCLO6	46.06	66.18	68.27	67.79	71.22	44.49	46.09	47.5	85.71	66.67	100
AtCLO7	38.78	50	51.3	55.02	57.59	42.97	39.06	43.82	61.5	62.66	52.17	100
AtCLO8	57.68	35.63	37.1	37.6	36.29	53.97	53.6	59.17	36.1	32.71	37.13	29.15	100
