# Supplementary material for: Characterization of Caleosin Genes in Carica papaya and Insights into Lineage-Specific Family Evolution in Brassicales
Source: Plants (Basel). 2025 Oct 29;14(21):3296. doi: 10.3390/plants14213296 (PMC12610490; doi:10.3390/plants14213296)
Supplement: Supplementary file 1 [file plants-14-03296-s001.zip › Table S2.xlsx]

## Sheet: Sheet1
Table S2. List of caleosin genes identified in A. thaliana and representative plant species.
Gene name	Other name	Locus	Position	Intron no.	Intron phases	Duplicate	Mode	Caleosin location	Clade
AtrCLO1	-	AmTrH2.01G071900	Chr1:22401966..22407623(-)	5	1, 1, 0, 2, and 2	-	-	58..226	H
AtrCLO2	-	AmTrH2.04G140100	Chr4:52951418..52955081(+)	5	1, 1, 0, 2, and 2	AtrCLO1	Transposed	27..194	L
AcCLO1	-	Aqcoe5G018300	Chr5:1017957 1019525(-)	5	1, 1, 0, 2, and 2	-	-	88..255	H
AcCLO2	-	Aqcoe2G382000	Chr2:39962913 39964392(+)	5	1, 1, 0, 2, and 2	AcCLO1	WGD	60..227	H
AcCLO3	-	Aqcoe2G382500	Chr2:39981955 39984045(+)	5	1, 1, 0, 2, and 2	AcCLO2	Proximal	62..229	H
AcCLO4	-	Aqcoe2G382600	Chr2:39984429 39986300(+)	5	1, 1, 0, 2, and 2	AcCLO3	Tandem	56..222	H
AcCLO5	-	Aqcoe2G382700	Chr2:39986823 39988019(+)	5	1, 1, 0, 2, and 2	AcCLO4	Tandem	56..222	H
AcCLO6	-	Aqcoe3G006000	Chr3:366779 370360(+)	5	1, 1, 0, 2, and 2	AcCLO1	Dispersed	63..230	L
RcCLO1	-	LOC8265744	Chr9:4785591..4787747(+)	5	1, 1, 0, 2, and 2	-	-	60..226	H
RcCLO2	-	LOC8277337	Chr5:10894076..10897475(-)	6	1, 1, 0, 2, 2, and 2	RcCLO1	Dispersed	20..187	L
MoCLO1	-	lamu_GLEAN_10018475	Scf1:205391..206761(-)	5	1, 1, 0, 2, and 2	-	-	61..227	H
MoCLO2	-	lamu_GLEAN_10005294	Scf95:214445..216737(+)	5	1, 1, 0, 2, and 2	MoCLO1	Dispersed	60..226	H
MoCLO3	-	lamu_GLEAN_10009253	Scf13:1590181..1591279(-)	5	1, 1, 0, 2, and 2	MoCLO1	Dispersed	24..191	L
MoCLO4	-	lamu_GLEAN_10009254	Scf13:1611208..1612477(-)	5	1, 1, 0, 2, and 2	MoCLO3	Tandem	24..191	L
BsCLO1	-	BsiG0021203	Chr4:2981056..2983080(-)	5	1, 1, 0, 2, and 2	-	-	61..226	H
BsCLO2	-	BsiG0021204	Chr4:2987081..2989962(-)	5	1, 1, 0, 2, and 2	BsCLO1	Tandem	61..191	H
BsCLO3	-	BsiG0028380	Chr5:26181394..26185565(+)	5	1, 1, 0, 2, and 2	BsCLO1	Dispersed	61..228	H
BsCLO4	-	BsiG0031226	Chr5:113452878..113467943(-)	5	1, 1, 0, 2, and 2	BsCLO1	Dispersed	18..185	L
BsCLO5	-	BsiG0041312	Chr9:10868879..10883209(+)	5	1, 1, 0, 2, and 2	BsCLO4	WGD	25..192	L
CsCLO1	-	Cs11G001930	Chr11:973845..975880(+)	5	1, 1, 0, 2, and 2	-	-	62..227	H
CsCLO2	-	Cs14G001900	Chr14:3146491..3148773(-)	5	1, 1, 0, 2, and 2	CsCLO1	Dispersed	60..227	H
CsCLO3	-	Cs07G002340	Chr7:7180617..7182892(-)	5	1, 1, 0, 2, and 2	CsCLO1	Dispersed	21..188	L
CvCLO1	-	Clevi.0015s0474	Scf15:1229508..1230763(-)	5	1, 1, 0, 2, and 2	-	-	62..228	H
CvCLO2	-	Clevi.0006s1837	Scf6:2548150..2550195(+)	5	1, 1, 0, 2, and 2	CvCLO1	Dispersed	58..225	H
CvCLO3	-	Clevi.0101s0051	Scf101:100536..102623(+)	5	1, 1, 0, 2, and 2	CvCLO1	Dispersed	60..227	H
CvCLO4	-	Clevi.0014s0709	Scf14:1229508..1230763(-)	5	1, 1, 0, 2, and 2	CvCLO1	Dispersed	18..185	L
GgCLO1	-	GG02G151470	Chr2:70663510..70665266(+)	5	1, 1, 0, 2, and 2	-	-	62..228	H
GgCLO2	-	GG02G003280	Chr2:1524420..1526259(-)	5	1, 1, 0, 2, and 2	GgCLO1	Dispersed	58..225	H
GgCLO3	-	GG09G088150	Chr9:42124593..42127270(-)	5	1, 1, 0, 2, and 2	GgCLO2	WGD	56..222	H
GgCLO4	-	GG10G015100	Chr10:7815337..7821129(+)	5	1, 1, 0, 2, and 2	GgCLO1	Dispersed	62..229	H
GgCLO5	-	GG01G033670	Chr1:17244076..17246181(+)	4	1, 1, 0, 2, and 2	GgCLO1	Dispersed	20..186	L
ThCLO1	-	LOC104817687	Scf28:216309..218459(+)	5	1, 1, 0, 2, and 2	-	-	62..228	H
ThCLO2	-	LOC104826091	Scf5:1069216..1070880(+)	5	1, 1, 0, 2, and 2	ThCLO1	Dispersed	58..224	H
ThCLO3	-	LOC104820766	Scf32:171535..173537(-)	5	1, 1, 0, 2, and 2	ThCLO1	Dispersed	60..227	H
ThCLO4	-	LOC104822991	Scf39:889162..891093(+)	5	1, 1, 0, 2, and 2	ThCLO1	Dispersed	20..186	L
AhCLO1	-	Ah7G14140	Chr7:6347421..6349211(+)	5	1, 1, 0, 2, and 2	-	-	64..230	H
AhCLO2	-	Ah8G20740	Chr8:13946454..13947944(+)	5	1, 1, 0, 2, and 2	AhCLO1	Alpha WGD	63..229	H
AhCLO3	-	Ah4G19210	Chr4:13820115..13821812(-)	5	1, 1, 0, 2, and 2	AhCLO1	Dispersed	59..226	H
AhCLO4	-	Ah6G31350	Chr6:14606007..14607503(-)	5	1, 1, 0, 2, and 2	AhCLO3	Transposed	60..227	H
AhCLO5	-	Ah2G21570	Chr2:16092166..16093895(+)	5	1, 1, 0, 2, and 2	AhCLO1	Dispersed	16..182	L
AhCLO6	-	-	Chr2:16095426..16104050(+)	5	1, 1, 0, 2, and 2	AhCLO5	Tandem	17..183	L
AhCLO7	-	Ah1G27360	Chr1:10957977..10959800(-)	5	1, 1, 0, 2, and 2	AhCLO5	Alpha WGD	24..191	L
AlCLO1	-	AL7G26090	Scf7:6515350..6517490(+)	5	1, 1, 0, 2, and 2	-	-	64..230	H
AlCLO2	-	AL8G30790	Scf8:16971370..16972696(+)	5	1, 1, 0, 2, and 2	AlCLO1	Alpha WGD	63..229	H
AlCLO3	-	AL4G29030	Scf4:15828801..15830465(-)	5	1, 1, 0, 2, and 2	AlCLO1	Dispersed	59..226	H
AlCLO4	-	AL6G40990	Scf6:14407258..14408922(+)	5	1, 1, 0, 2, and 2	AlCLO3	Transposed	60..227	H
AlCLO5	-	AL2G30100	Scf2:14548547..14550519(+)	5	1, 1, 0, 2, and 2	AlCLO1	Dispersed	16..182	L
AlCLO6	-	AL2G30110	Scf2:14551537..14553122(+)	5	1, 1, 0, 2, and 2	AlCLO5	Tandem	17..183	L
AlCLO7	-	AL1G37030	Scf1:10326606..10328652(-)	5	1, 1, 0, 2, and 2	AlCLO5	WGD	24..191	L
AtCLO1	ATPXG1, ATS1	AT4G26740	Chr4:13473516..13475371(-)	5	1, 1, 0, 2, and 2	-	-	64..230	H
AtCLO2	ATPXG2, ATS2	AT5G55240	Chr5:22405896..22407351(+)	5	1, 1, 0, 2, and 2	AtCLO1	Alpha WGD	63..229	H
AtCLO3	ATPXG3, CLO-3, RD20	AT2G33380	Chr2:14144831..14146555(-)	5	1, 1, 0, 2, and 2	AtCLO1	Dispersed	58..226	H
AtCLO4	ATPXG4	AT1G70670	Chr1:26644565..26646200(+)	5	1, 1, 0, 2, and 2	AtCLO1	Dispersed	16..182	L
AtCLO5	ATPXG5	AT1G23240	Chr1:8253454..8253548(-)	5	1, 1, 0, 2, and 2	AtCLO6	Alpha WGD	35..202	L
AtCLO6	-	AT1G70680	Chr1:26647205..26648737(+)	5	1, 1, 0, 2, and 2	AtCLO4	Tandem	16..183	L
AtCLO7	-	AT1G23250	Chr1:8255127..8256770(-)	6	2, 0, 0, 0, 2, and 2	AtCLO5	Tandem	50..188	L
AtCLO8	-	AT5G29560	Chr5:11190414..11191967(-)	4	1, 1, 0, 2, and 2	AtCLO3	Transposed	61..171	H
EsCLO1	-	Esa11297	Chr4:5735182..5736850(+)	5	1, 1, 0, 2, and 2	-	-	64..230	H
EsCLO2	-	Esa23045	Chr7:30728468..30736946(+)	5	1, 1, 0, 2, and 2	EsCLO1	Alpha WGD	62..229	H
EsCLO3	-	Esa08672	Chr3:35578193 35580529(-)	5	1, 1, 0, 2, and 2	EsCLO1	Dispersed	58..225	H
EsCLO4	-	Esa04661	Chr2:4501176 4502962(+)	5	1, 1, 0, 2, and 2	EsCLO3	Transposed	60..227	H
EsCLO5	-	Esa01172	Chr1:4427449 4431091(-)	5	1, 1, 0, 2, and 2	EsCLO1	Dispersed	24..190	L
EsCLO6	-	Esa19197	Chr5:8522804 8524808(-)	5	1, 1, 0, 2, and 2	EsCLO5	Alpha WGD	31..197	L
