# Supplementary material for: Characterization of Caleosin Genes in Carica papaya and Insights into Lineage-Specific Family Evolution in Brassicales
Source: Plants (Basel). 2025 Oct 29;14(21):3296. doi: 10.3390/plants14213296 (PMC12610490; doi:10.3390/plants14213296)
Supplement: Supplementary file 1 [file plants-14-03296-s001.zip › Table S3.xlsx]

## Sheet: Sheet1
Table S3. Detailed information of transcriptome data used in this study.
Species	Treatment	Replicate	SRA accession no.	Run	Tissue	Read no.
C. papaya	Hypocotyl 1 of 7 days on MS medium	Replicate 1	SRX10597670	SRR14234434	Hypocotyl	24396923
	Hypocotyl 2 of 7 days on MS medium	Replicate 2	SRX10597658	SRR14234446	Hypocotyl	23043820
	Hypocotyl 3 of 7 days on MS medium	Replicate 3	SRX10597659	SRR14234445	Hypocotyl	20866614
	Callus 1 of 21 days on callus induction medium K5	Replicate 1	SRX10597656	SRR14234448	Callus 1	17790239
	Callus 2 of 21 days on callus induction medium K5	Replicate 2	SRX10597657	SRR14234447	Callus 1	28322197
	Callus 2 of 21 days on callus induction medium K5	Replicate 3	SRX10597663	SRR14234441	Callus 1	25007856
	Callus 1 of 21 days on callus induction medium M13	Replicate 1	SRX10597664	SRR14234440	Callus 2	25206542
	Callus 2 of 21 days on callus induction medium M13	Replicate 2	SRX10597665	SRR14234439	Callus 2	22453184
	Callus 2 of 21 days on callus induction medium M13	Replicate 3	SRX10597666	SRR14234438	Callus 2	28507631
	Callus 1 of 21 days on callus induction medium CI	Replicate 1	SRX10597667	SRR14234437	Callus 3	25898182
	Callus 2 of 21 days on callus induction medium CI	Replicate 2	SRX10597668	SRR14234436	Callus 3	24912215
	Callus 2 of 21 days on callus induction medium CI	Replicate 3	SRX10597669	SRR14234435	Callus 3	24187809
	Shoot 1 of 28 days on shoot induction medium	Replicate 1	SRX10597660	SRR14234444	Shoot	23115313
	Shoot 2 of 28 days on shoot induction medium	Replicate 2	SRX10597661	SRR14234443	Shoot	15327145
	Shoot 3 of 28 days on shoot induction medium	Replicate 3	SRX10597662	SRR14234442	Shoot	23117026
	Stamen 1	Replicate 1	SRX9907658	SRR13495665	Stamen	23794594
	Stamen 2	Replicate 2	SRX9907659	SRR13495664	Stamen	16673306
	Stamen 3	Replicate 3	SRX9907660	SRR13495663	Stamen	16207295
	Pollen 1	Replicate 1	SRX9907661	SRR13495662	Pollen	18523391
	Pollen 2	Replicate 2	SRX9907662	SRR13495661	Pollen	18571604
	Pollen 3	Replicate 3	SRX9907663	SRR13495660	Pollen	19153127
	Ovule 1	Replicate 1	SRX9907664	SRR13495659	Ovule	18853676
	Ovule 2	Replicate 2	SRX9907665	SRR13495658	Ovule	17911871
	Ovule 3	Replicate 3	SRX9907666	SRR13495657	Ovule	17622133
	Phloem sap 1 from well-watered plants	Replicate 1	SRX4065608	SRR7145707	Sap	27805197
	Phloem sap 2 from well-watered plants	Replicate 2	SRX4065607	SRR7145708	Sap	37912534
	Root 1 from well-watered plants	Replicate 1	SRX4065610	SRR7145705	Root	47387690
	Root 2 from well-watered plants	Replicate 2	SRX4065609	SRR7145706	Root	36666468
	Leaf 1 from well-watered plants	Replicate 1	SRX4065612	SRR7145703	Leaf	42292905
	Leaf 2 from well-watered plants	Replicate 2	SRX4065611	SRR7145704	Leaf	43896258
R. communis	Endosperm II/III or endosperm free-nuclear stage of developing seeds	Replicate 1	ERX021375	ERR044267	Endosperm II/III	21858754
	Endosperm V/VI or onset of cellular endosperm development of developing seeds	Replicate 1	ERX021376	ERR044268	Endosperm V/VI	14326641
	The cotyledon of germinating seeds	Replicate 1	ERX021377	ERR044269	Germinating seed	17374537
	Expanding true leaves, appearing after the first cotyledons and leaf-pair	Replicate 1	ERX021378	ERR044270	Leaf	19322724
	Developing male flowers	Replicate 1	ERX021379	ERR044271	Male flower	17869625
